# Supplementary material for: Activity Against ESKAPE Bacterial Pathogens of Pyrazole-Indol-Ruthenium(II) Complexes
Source: Antibiotics (Basel). 2026 Jul 9;15(7):675. doi: 10.3390/antibiotics15070675 (PMC13405323; doi:10.3390/antibiotics15070675)
Supplement: Supplementary file 1 [file antibiotics-15-00675-s001.zip]

Archive with 1 entries (1 files):
- antibiotics-4412620-supplementary.pdf
